# Supplementary material for: Discovery of Novel Mono-Carbonyl Curcumin Derivatives as Potential Anti-Hepatoma Agents
Source: Molecules. 2023 Sep 25;28(19):6796. doi: 10.3390/molecules28196796 (PMC10574324; doi:10.3390/molecules28196796)
Supplement: Supplementary file 1 [file molecules-28-06796-s001.zip]

Archive with 1 entries (1 files):
- molecules-2584201-SI.pdf
